# Supplementary material for: The relationship between religiosity and meaningful work among Malaysian Muslim employees: The mediating role of existential labor
Source: PLoS One. 2022 Dec 15;17(12):e0279251. doi: 10.1371/journal.pone.0279251 (PMC9754250; doi:10.1371/journal.pone.0279251)
Supplement: S1 File — (XLSX) [file pone.0279251.s001.xlsx]

## Sheet: Data
ID	Gender	Age	Jobten	Marital	Edu	JobPos	JobInc	IR_1	IR_2_R	IR_3	IR_4	IR_5	IR_6_R	IR_7	IR_8_R	ER_1	ER_2	ER_3	ER_4	ER_5	ER_6	SA_1	SA_2	SA_3	DA_1	DA_2	DA_3	MW_1	MW_2	MW_3_R	MW_4	MW_5	MW_6	MW_7	MW_8	MW_9	MW_10
1	0	26	2.5	0	3	1	2	3	2	4	4	3	3	3	3	2	2	4	3	4	4	3	3	4	3	3	3	3	4	3	3	3	4	3	3	3	4
2	1	30	6	1	3	2	3	5	4	5	5	5	5	5	2	4	1	4	5	5	5	4	1	1	5	5	5	5	5	3	5	5	5	5	5	5	5
3	1	30	4	0	4	2	3	5	2	5	5	5	2	5	1	2	2	3	5	5	5	2	2	3	4	5	5	4	5	3	5	5	5	5	5	4	5
4	1	39	11.92	0	4	2	3	5	2	5	5	4	3	4	3	2	1	1	5	5	5	2	1	1	1	1	1	4	4	3	4	4	4	4	4	4	4
5	1	37	2.25	1	4	2	2	5	2	5	4	4	1	4	3	3	3	3	5	5	5	1	1	1	2	4	4	5	5	3	5	5	4	5	5	5	5
6	1	29	3	0	3	3	2	5	4	4	5	4	1	4	2	3	3	3	4	5	5	4	1	2	4	4	4	4	5	4	4	4	4	4	4	4	4
7	1	44	8	0	4	2	4	3	2	5	5	5	3	4	3	1	1	1	4	4	4	3	2	2	4	5	5	5	5	5	5	5	5	5	5	5	5
8	0	26	5	0	3	2	1	5	5	5	5	5	1	5	5	4	3	3	5	5	5	5	5	5	5	5	5	3	4	2	4	4	4	4	4	3	4
9	1	25	1.33	0	3	2	1	5	3	5	4	5	1	5	3	5	4	4	5	5	5	2	2	2	2	2	2	3	4	2	4	4	4	4	3	4	4
10	1	26	2.25	1	3	2	1	5	5	5	4	5	1	4	1	3	3	3	5	5	5	2	1	2	4	4	5	2	3	5	3	4	4	4	2	3	4
11	1	27	1.33	0	3	1	1	3	3	3	3	4	3	3	2	2	2	2	2	4	3	2	3	2	3	2	4	2	2	3	2	2	2	2	2	2	2
13	1	29	4.75	1	3	1	3	4	2	4	5	4	2	4	1	4	1	3	4	4	4	2	1	2	3	3	3	4	5	5	4	4	5	5	4	5	4
14	1	28	2	0	4	2	2	5	5	5	5	5	5	5	5	5	5	5	4	4	5	1	1	1	2	4	4	5	5	5	5	5	5	5	5	5	5
15	0	27	0.75	0	4	2	2	5	5	5	5	5	1	3	1	2	1	1	5	5	5	3	1	3	5	5	5	4	5	3	5	5	5	5	4	4	4
16	1	37	13	1	4	3	4	5	2	5	4	4	2	4	3	2	2	2	4	5	5	2	2	2	4	4	4	4	4	5	4	4	4	4	4	4	4
17	1	38	13	1	4	2	4	5	2	5	5	5	2	5	2	1	1	1	4	5	5	2	2	1	3	4	4	4	4	2	4	4	3	4	4	4	4
18	0	30	0.17	0	3	2	3	5	4	5	4	4	2	2	4	2	1	1	4	5	5	2	2	2	4	2	4	3	5	3	5	5	5	5	5	5	5
19	1	36	8	1	4	1	3	5	5	5	5	5	1	5	1	5	5	5	5	5	5	4	3	1	5	5	5	4	4	3	4	4	4	4	4	4	4
20	1	25	1	0	4	2	2	5	3	5	5	4	1	5	4	3	2	2	4	5	5	4	2	1	4	4	4	5	5	4	4	5	4	5	4	5	4
21	1	32	0.83	0	4	2	1	5	4	5	5	4	3	5	4	2	2	2	5	5	5	1	1	1	4	2	4	2	4	2	4	4	3	2	2	4	4
22	1	29	5	0	3	2	3	5	5	4	4	5	2	5	2	4	4	4	2	5	5	3	2	1	4	4	4	3	4	4	3	4	4	3	4	3	5
23	1	26	1.5	0	3	2	3	5	3	4	5	4	4	4	3	4	4	4	4	4	4	4	3	3	4	4	4	4	4	4	4	4	4	4	4	4	4
24	1	28	0.92	0	4	2	2	4	2	4	5	4	2	4	2	3	3	3	4	4	4	4	4	2	4	4	3	3	4	4	4	2	4	4	4	5	2
26	1	29	8	0	2	2	3	5	5	5	5	5	1	5	5	2	1	1	5	1	5	5	1	1	4	5	4	5	5	2	5	5	5	5	5	5	5
27	1	30	7	0	3	3	2	4	3	3	3	2	1	3	3	1	1	1	1	5	5	1	1	1	3	2	4	3	5	4	4	5	3	5	3	5	2
28	1	25	2.17	0	3	2	2	4	3	4	4	3	2	3	3	3	2	3	4	4	4	3	2	3	4	4	4	3	4	3	4	4	3	4	4	3	4
29	1	24	0.58	0	3	2	1	4	3	5	5	4	3	5	4	2	2	2	5	5	5	2	1	2	3	4	4	2	5	4	3	3	4	3	4	3	3
30	1	24	1	0	3	2	2	5	4	4	4	5	3	5	3	3	3	3	5	5	5	1	2	2	4	4	4	3	4	4	3	4	3	3	2	4	4
31	1	24	1	0	1	2	4	3	4	2	4	1	5	2	5	2	2	2	1	1	1	1	2	2	1	1	1	5	4	4	4	5	4	4	4	4	5
32	1	39	8	1	4	3	4	4	1	5	4	2	3	2	1	1	1	1	3	3	5	2	1	1	3	3	3	4	5	5	4	4	4	5	4	3	4
34	1	28	5	0	4	2	2	4	2	5	4	4	4	4	2	4	2	2	4	4	4	2	2	2	5	4	4	3	4	4	5	4	4	5	4	4	4
35	1	27	3	0	4	2	2	3	3	4	4	4	3	4	2	1	1	1	4	3	3	2	2	2	4	4	4	3	5	3	4	4	3	4	4	4	4
36	1	26	2.58	0	3	2	1	4	4	3	4	3	2	4	3	3	2	2	4	4	5	3	3	2	3	3	3	3	4	3	3	3	4	3	3	3	4
37	0	29	4	0	3	2	1	5	5	5	5	5	5	5	5	2	2	2	4	5	4	1	1	1	4	4	4	2	2	3	4	4	3	4	3	4	4
38	0	35	2	1	3	2	3	4	3	4	4	4	2	4	4	2	2	3	4	4	4	3	3	2	4	4	4	2	4	2	2	2	2	4	2	3	2
39	1	33	7.42	1	3	2	1	5	5	5	5	5	1	5	5	2	1	2	2	5	5	3	3	2	4	4	4	4	5	5	4	4	4	4	4	4	4
40	1	38	13.58	0	3	1	2	1	3	4	5	4	3	4	1	3	2	2	5	5	4	4	3	4	4	4	4	4	4	2	3	3	3	4	3	4	4
42	1	28	1.75	0	3	2	2	5	2	5	5	5	1	5	3	3	2	3	5	5	5	2	1	1	5	5	3	4	4	4	3	4	4	4	4	4	5
43	1	29	3.33	1	4	2	2	5	4	5	5	5	4	5	3	3	2	2	5	5	5	3	3	2	5	5	5	4	4	4	4	4	4	4	4	4	4
44	1	34	5	0	3	2	4	5	5	5	5	4	3	5	4	3	2	2	3	3	4	1	1	1	5	4	4	4	4	4	5	3	5	4	3	4	4
45	0	27	5.67	0	1	2	1	4	2	4	5	4	1	4	2	5	5	5	5	5	5	4	3	4	4	4	4	4	4	2	4	4	3	4	3	4	4
46	1	28	1.42	0	3	2	1	4	5	5	4	3	1	5	4	3	2	3	5	4	5	2	2	2	4	4	4	2	2	3	3	2	4	1	2	2	4
47	1	29	0.25	0	4	2	1	5	2	5	4	4	2	3	4	3	2	2	3	4	4	4	3	4	3	3	3	2	3	1	2	4	1	5	1	3	1
48	0	33	7.08	0	3	2	3	5	2	5	5	5	1	5	5	2	2	4	4	5	5	1	1	1	5	5	5	5	5	4	4	4	5	5	5	5	5
49	1	23	1.58	0	3	2	3	2	2	2	2	1	4	1	2	1	1	1	1	2	3	4	4	4	4	4	4	4	2	2	4	4	2	4	2	4	4
51	1	23	0.25	0	3	2	2	5	5	5	5	5	3	5	5	2	1	1	5	4	5	1	1	1	5	5	5	4	4	4	3	3	4	3	3	4	4
52	0	29	3	0	3	1	2	4	2	5	5	5	1	5	1	1	1	1	5	5	5	5	1	3	4	4	4	3	3	1	5	5	3	5	3	5	3
53	1	26	0.25	0	4	2	2	4	2	3	2	2	3	1	2	1	1	1	4	4	4	2	2	2	4	4	4	1	2	1	1	4	1	4	1	2	1
55	0	27	3.58	0	3	3	3	4	1	4	2	2	5	3	5	1	1	1	4	4	4	4	1	1	4	4	4	4	5	5	4	4	4	4	4	4	4
56	1	35	2	0	3	3	3	5	4	5	4	3	3	3	3	3	3	3	5	4	3	3	2	3	5	3	3	3	5	4	4	5	4	5	4	4	3
57	1	32	1.58	0	4	2	2	4	2	4	4	5	1	5	4	2	2	4	4	4	4	2	4	2	4	4	2	4	5	4	4	4	4	4	3	4	5
58	0	26	2	0	3	1	1	4	1	5	4	5	1	5	1	3	4	5	5	5	5	5	5	5	5	4	4	4	5	1	5	5	5	5	5	5	5
59	1	22	0.42	0	2	1	1	5	2	4	4	5	2	5	3	4	4	3	4	5	4	3	2	3	4	4	4	3	4	4	3	4	4	3	4	3	4
60	1	31	1.5	0	3	2	1	5	2	5	5	4	2	5	3	2	4	2	5	5	5	3	1	2	4	5	4	4	5	4	4	4	5	4	4	3	5
61	0	25	0.83	0	3	2	1	5	4	4	4	3	2	3	3	2	1	1	2	5	5	1	1	3	2	2	3	3	5	4	3	5	3	3	2	2	4
62	0	30	4	0	4	2	1	4	1	3	4	1	2	4	2	1	1	1	4	4	4	1	2	1	3	4	4	3	4	2	4	4	4	3	2	4	5
64	1	26	3	0	3	2	1	5	4	5	5	2	5	5	3	2	2	3	5	5	5	1	1	1	4	4	4	4	5	2	4	4	3	5	4	4	3
65	1	28	3	0	3	2	2	4	5	1	5	5	4	1	4	3	3	3	4	4	4	2	2	1	5	5	5	4	4	5	4	4	5	4	4	4	5
66	1	24	0.58	1	3	1	1	5	5	5	5	5	1	5	3	2	1	1	5	5	5	5	2	2	5	5	5	5	5	1	5	5	4	5	5	5	5
67	1	32	9.17	0	4	2	1	2	2	4	4	5	1	5	3	2	2	2	4	4	5	4	2	3	4	4	4	3	4	1	3	3	3	3	1	3	3
68	1	39	13.83	1	3	3	2	5	5	5	5	5	1	5	2	4	4	4	5	5	5	1	1	1	5	5	5	3	4	5	5	5	5	5	1	5	5
69	1	27	3	0	3	1	2	5	4	5	5	5	2	5	3	2	3	4	5	5	5	2	1	1	4	4	4	3	5	5	4	4	4	2	3	4	5
70	1	31	2	0	3	2	1	4	4	4	4	4	4	4	4	3	2	4	4	5	5	2	2	2	4	4	4	3	4	4	4	4	4	4	4	4	5
71	1	35	7.25	1	4	2	3	5	5	5	5	5	1	4	1	3	4	3	5	5	5	5	2	1	4	4	4	4	4	3	3	2	3	3	4	2	4
72	0	29	6.5	0	3	2	3	5	1	5	5	3	1	5	1	3	3	4	5	5	5	3	3	3	5	3	3	2	2	4	3	2	3	3	3	3	3
73	1	36	2	0	4	2	3	4	2	4	4	4	2	4	2	3	2	2	4	4	4	3	2	2	3	3	2	3	4	3	3	3	3	4	3	4	4
74	1	22	1.17	0	2	1	1	4	2	4	3	3	2	4	2	3	3	3	3	3	4	4	3	4	4	4	4	4	4	3	4	4	3	4	4	4	4
75	1	30	4.42	0	3	2	2	4	5	5	4	4	3	4	5	3	2	1	5	4	4	1	2	2	4	4	4	4	5	5	4	5	5	4	4	5	5
77	1	35	7	0	3	2	2	5	5	5	5	5	1	5	4	4	3	3	4	5	5	5	1	1	5	5	5	3	4	4	3	3	3	4	3	4	3
78	0	27	2.83	1	3	2	2	5	1	5	5	5	1	5	1	4	4	3	5	5	5	4	4	4	4	4	4	3	5	4	3	4	4	4	3	3	3
79	1	27	2.5	0	3	2	2	5	4	5	3	5	2	5	1	4	1	2	5	5	5	1	2	5	3	4	4	4	5	4	5	4	5	4	4	4	4
80	1	24	1	0	3	2	1	4	1	4	3	3	2	3	2	1	1	1	4	5	4	3	3	4	3	3	4	3	4	2	4	4	3	4	4	4	4
81	1	28	5	0	4	3	4	4	1	3	4	1	1	1	1	1	1	3	4	4	4	1	1	1	5	5	3	5	5	4	5	3	4	5	5	5	3
82	1	26	2.25	0	3	1	2	5	3	4	4	4	3	4	2	3	3	4	5	4	5	3	1	2	4	4	4	3	4	5	4	4	5	4	3	4	4
83	1	48	28	1	2	1	1	5	5	5	5	5	1	5	5	2	2	2	5	5	5	3	1	1	5	5	5	3	5	5	5	5	5	5	5	5	5
84	1	26	0.42	0	3	1	1	5	2	5	4	4	2	4	3	1	1	4	4	5	4	2	1	1	2	3	4	4	4	2	1	1	3	4	2	1	4
85	1	42	1	0	2	2	2	5	1	5	5	5	4	4	4	3	3	3	4	4	5	2	2	2	4	4	4	3	4	2	4	4	3	4	4	3	4
86	1	28	3.33	0	3	1	1	5	1	5	5	5	1	5	1	2	2	1	5	5	5	5	1	5	5	1	1	1	1	1	1	1	1	1	1	1	1
88	1	27	1.83	0	3	1	1	3	5	5	4	4	3	3	5	1	1	1	5	5	5	1	1	1	3	3	1	3	3	3	1	1	1	1	1	1	1
89	1	24	0.25	0	3	2	2	4	4	4	4	5	2	4	3	3	3	3	4	4	4	3	2	2	3	4	4	4	5	4	5	3	4	3	3	4	4
90	1	23	0.02	0	3	3	1	5	3	5	5	5	4	5	4	3	3	3	5	5	4	4	2	2	4	4	3	4	5	4	4	3	3	5	4	4	4
91	1	27	7.67	0	1	2	4	4	2	5	5	5	2	5	3	1	1	1	5	5	5	3	2	2	3	3	3	1	3	1	3	5	3	2	1	4	1
92	1	28	4	0	3	2	2	4	2	5	5	4	1	4	3	3	3	4	5	5	5	4	3	4	4	3	4	4	5	4	4	4	4	4	4	4	4
93	0	24	0.17	0	3	1	2	5	4	5	5	5	3	5	2	3	3	3	4	4	5	3	2	2	4	4	4	3	3	2	3	3	4	4	3	4	4
94	1	32	6	0	3	1	2	5	4	5	5	5	4	5	4	4	4	4	5	5	5	2	2	1	4	5	5	5	5	3	5	5	5	5	4	5	5
95	1	24	0.42	0	3	2	1	5	3	5	3	5	3	5	4	3	2	3	5	5	5	3	1	1	3	2	4	3	5	5	4	3	4	5	4	5	4
96	1	27	3	0	3	2	2	5	4	5	5	5	5	4	5	3	2	4	4	4	5	1	2	1	4	4	4	3	4	5	4	4	5	4	3	4	5
97	1	23	0.42	0	3	2	1	5	5	5	5	5	5	5	5	4	3	1	5	5	5	1	1	1	5	5	5	4	4	4	2	3	4	4	4	5	4
99	1	24	0.17	0	3	1	3	4	3	5	5	5	2	4	3	3	3	3	5	5	5	3	1	3	3	3	4	4	3	4	4	4	4	4	4	5	5
100	0	26	2	0	3	3	3	4	3	4	4	4	3	4	3	3	2	2	4	4	4	3	3	3	4	4	4	3	4	3	4	4	4	3	4	4	3
101	1	29	5.42	0	3	2	1	4	2	5	5	3	3	4	1	2	1	3	5	3	5	3	3	4	3	3	3	3	4	2	4	4	3	5	4	3	3
102	0	38	15	1	3	3	4	5	5	5	5	5	2	5	5	1	1	1	2	1	4	2	2	1	4	4	4	3	5	5	4	3	3	4	3	3	3
103	1	28	4	0	3	2	3	4	4	5	3	4	3	4	2	2	1	1	5	5	5	4	3	2	4	4	4	4	5	3	2	3	3	2	2	4	4
104	0	24	1	0	3	1	1	5	5	5	5	5	1	5	5	4	3	5	5	5	5	2	1	4	3	4	4	4	5	3	4	5	5	5	5	5	5
105	1	27	2	0	3	2	1	5	5	5	4	5	3	5	4	3	3	3	1	1	1	3	2	3	3	3	3	3	4	4	3	3	4	4	4	4	4
106	1	26	2.5	0	3	2	3	4	5	5	4	4	4	4	5	1	1	1	5	4	5	2	1	1	4	4	4	4	4	4	4	2	4	1	1	2	4
107	1	26	1	0	3	2	2	5	2	5	5	5	2	5	1	2	2	3	5	5	5	4	3	3	3	3	4	4	3	3	4	3	4	3	3	4	4
108	0	29	2.42	0	3	2	2	5	2	4	5	5	1	4	2	4	3	3	1	5	5	3	2	1	4	4	5	4	4	3	3	5	4	3	3	4	5
109	1	27	1	0	3	2	1	5	3	5	4	4	1	5	2	3	3	4	5	5	5	2	2	1	5	5	5	4	4	4	4	4	4	4	4	4	4
110	1	24	1	0	3	1	1	5	4	5	5	5	4	5	4	3	2	1	5	5	5	1	2	1	4	4	5	4	5	5	4	5	5	5	3	4	2
112	0	25	1	0	3	2	2	5	5	5	5	2	5	5	5	1	1	1	5	5	5	3	3	3	3	3	3	3	3	3	3	3	3	3	3	3	3
113	1	42	1	1	2	3	4	5	4	5	5	5	4	5	4	2	1	2	4	5	5	1	1	1	5	5	5	5	5	5	5	5	5	5	5	5	5
114	1	27	2.25	0	3	2	2	5	1	5	5	5	1	5	4	3	3	3	5	5	5	3	2	2	3	3	5	3	3	3	3	3	3	3	2	3	3
115	1	27	3	0	3	2	2	5	1	4	5	1	1	4	3	3	3	3	4	5	5	3	3	4	3	4	4	5	5	3	4	5	4	5	5	5	5
117	1	24	1	0	3	1	1	5	4	5	5	5	3	5	2	4	3	4	5	5	5	4	3	2	4	5	5	4	4	3	4	5	5	5	5	5	5
118	1	24	0.5	0	3	2	1	4	1	5	4	4	1	5	2	3	3	4	4	5	5	2	3	3	4	4	5	3	4	3	3	4	4	4	4	5	4
119	1	31	2.5	1	4	2	3	4	4	4	5	1	1	4	4	2	1	1	4	5	5	2	1	1	5	5	5	4	4	5	5	5	3	4	4	5	5
120	1	25	0.17	0	3	2	1	4	3	5	5	5	4	5	1	2	2	2	5	5	5	2	3	2	4	4	4	4	5	5	5	5	5	5	4	4	5
121	1	24	0.42	0	3	2	1	5	2	4	5	5	1	5	1	3	3	3	5	5	5	3	3	4	3	3	4	4	4	2	4	4	4	4	4	3	3
122	1	29	4	0	3	1	1	5	4	5	5	5	2	5	4	3	3	3	5	5	5	3	3	3	5	5	5	3	4	2	3	4	3	5	4	4	3
123	1	26	1.5	0	3	2	1	4	4	5	4	5	2	4	2	4	2	4	4	4	4	2	2	2	4	5	4	3	3	4	4	4	4	3	3	3	4
124	1	36	6.5	0	2	2	1	5	4	5	4	5	1	5	5	5	1	1	5	5	5	5	3	2	5	4	5	3	5	4	5	3	3	4	3	4	4
125	1	29	4	0	3	2	3	5	3	4	4	4	2	4	2	4	3	3	4	4	4	3	2	2	4	4	4	3	4	3	4	4	3	4	3	4	3
126	0	26	2	0	3	1	2	4	4	4	5	3	3	2	4	1	2	2	5	5	5	2	4	4	4	5	5	4	5	4	4	5	4	5	5	3	4
127	1	26	3	0	3	1	1	4	2	5	4	4	2	4	2	2	1	1	5	5	5	3	4	3	4	4	3	2	3	3	4	3	3	3	3	3	4
128	1	26	4.25	0	2	1	2	4	4	4	4	4	4	3	4	4	2	4	4	4	5	2	2	2	4	4	4	3	4	3	4	4	4	3	2	3	2
129	1	23	0.08	0	3	2	1	5	5	5	5	1	3	5	5	4	1	1	3	5	5	2	1	1	3	4	3	4	4	3	3	3	3	4	4	5	5
130	1	24	1	0	4	2	1	4	2	4	2	3	2	2	2	2	2	2	4	4	4	2	2	2	4	4	4	4	4	3	4	4	3	4	4	4	3
131	1	25	2	0	2	2	1	5	3	5	5	4	2	4	3	3	2	2	4	5	5	4	1	2	4	2	3	5	5	3	5	4	5	4	4	3	3
132	1	26	0.08	0	3	1	1	5	4	4	4	4	3	4	5	4	2	2	4	5	5	3	2	2	3	4	4	4	4	4	4	4	4	4	3	4	5
133	1	24	1.42	0	3	1	1	4	5	5	4	5	3	5	5	3	3	3	5	5	5	2	2	2	4	4	4	3	4	4	4	4	4	3	4	4	4
134	1	35	3.5	1	2	2	3	5	1	5	5	5	2	4	2	3	3	3	4	5	5	4	4	4	4	3	4	3	3	3	3	3	3	3	3	3	3
135	1	26	2.25	0	3	2	3	5	5	5	5	5	1	5	3	1	1	1	3	5	5	1	1	1	5	5	5	5	5	5	5	5	5	5	5	5	5
136	1	36	5	0	3	2	3	5	4	4	5	2	1	5	4	3	3	3	5	5	5	4	2	2	3	2	4	4	5	3	4	4	4	4	4	4	4
137	1	29	7.17	0	3	3	3	2	4	4	4	4	1	3	3	3	3	2	4	5	4	3	3	2	2	3	3	3	3	2	3	4	3	4	3	4	3
138	1	36	6.5	1	3	2	3	5	5	5	5	4	5	5	5	3	3	4	5	5	5	1	1	1	5	5	5	4	5	2	5	5	5	5	5	5	5
139	1	27	1.67	0	3	1	1	4	5	4	4	3	2	4	3	2	1	2	5	3	5	3	3	2	2	3	3	4	5	3	3	4	3	4	4	4	3
142	0	27	6.25	1	2	2	1	5	2	5	5	5	1	5	2	3	3	4	5	5	5	2	2	3	4	4	4	5	5	4	4	4	4	4	4	4	4
143	1	26	0.17	1	3	2	2	5	4	5	4	4	4	5	3	2	2	2	3	3	3	4	4	2	4	4	4	3	4	5	5	3	5	5	5	5	5
144	1	34	10	0	4	2	3	4	5	4	5	5	1	5	5	1	1	1	5	4	4	4	2	3	4	3	3	4	5	3	3	5	3	5	4	3	3
145	0	26	0.67	0	3	2	2	5	5	5	5	5	3	5	3	3	3	3	5	5	5	4	3	1	3	3	4	5	5	5	5	5	5	5	5	5	5
146	1	33	7.08	1	3	2	2	1	5	5	5	3	5	5	5	1	1	1	5	5	5	1	1	1	4	4	3	3	3	3	3	3	3	4	3	4	4
147	1	27	0.58	0	3	2	1	5	4	5	5	4	3	5	3	3	3	4	5	5	5	3	2	2	2	3	2	3	4	3	4	3	2	4	3	4	4
148	1	25	3.92	0	2	1	1	5	5	2	5	3	1	4	5	4	2	3	5	5	5	4	3	3	3	3	3	3	3	3	3	3	3	3	3	3	3
149	1	25	1.25	0	3	2	2	4	4	4	4	5	4	5	3	2	2	2	5	5	5	4	3	3	5	5	5	4	5	3	4	4	4	4	4	4	5
150	1	26	2.83	1	3	2	1	5	1	3	5	5	1	5	1	3	2	1	5	5	5	5	2	1	4	5	5	5	5	5	5	5	5	5	5	5	4
151	1	23	1.67	0	2	1	1	5	3	5	4	4	1	5	1	2	3	3	2	5	5	1	1	1	3	4	4	2	4	2	4	3	2	4	2	4	3
152	1	26	0.58	0	3	1	1	5	4	5	5	4	2	4	3	1	1	1	5	5	5	3	2	2	4	4	4	3	3	3	4	3	3	4	4	3	3
155	1	31	3	0	3	2	3	4	3	5	5	4	4	5	2	2	1	1	5	5	5	4	3	2	4	4	4	4	4	4	4	4	4	4	4	3	4
156	1	32	4	0	3	2	1	5	4	5	4	5	2	4	5	3	2	3	5	5	5	2	4	2	4	4	4	2	4	4	4	4	5	4	3	4	5
157	1	25	2	0	2	1	1	5	3	5	3	3	3	3	3	2	2	2	3	3	5	3	4	4	4	4	4	3	3	1	1	1	1	1	1	1	1
158	1	30	0.58	0	1	1	1	5	4	5	3	5	3	5	4	3	2	3	4	4	5	2	1	2	4	4	4	1	3	2	3	4	3	5	3	3	4
159	1	24	1	0	3	1	2	5	2	5	5	2	3	5	4	4	3	2	5	5	5	2	3	4	3	4	4	4	4	4	5	5	5	5	4	5	4
160	1	26	0.75	0	3	3	2	5	3	5	5	5	2	5	5	1	1	1	5	5	5	4	4	1	5	4	3	3	4	5	3	4	4	3	3	4	4
161	1	28	1.67	0	4	2	2	5	2	4	5	4	1	3	3	3	3	3	5	5	5	3	3	2	3	4	4	4	5	1	5	5	4	3	3	4	4
162	1	26	2	1	3	2	3	4	3	4	3	1	3	3	3	4	2	2	3	4	4	3	3	3	3	3	3	3	4	3	3	3	3	3	3	3	3
163	1	26	4	0	3	2	3	4	4	5	4	4	2	4	1	2	1	2	5	5	5	4	1	1	2	4	2	3	5	4	4	3	5	4	4	4	4
164	1	25	1.58	0	3	3	2	4	5	5	4	5	1	4	4	1	1	1	5	5	5	3	2	2	2	2	4	3	5	4	1	4	4	5	5	4	4
165	1	23	0.17	0	2	1	1	5	2	5	5	5	1	4	1	3	1	1	5	5	5	4	3	3	5	4	3	3	4	3	4	4	3	4	4	4	4
166	1	25	0.17	0	2	2	2	5	5	5	5	5	2	5	1	4	2	3	5	5	5	3	3	2	4	4	4	4	5	4	3	4	5	5	4	4	5
167	1	27	3.42	0	3	2	1	5	3	5	5	5	2	5	4	3	3	3	5	5	5	4	2	2	4	4	4	3	2	4	3	3	4	2	2	4	4
168	1	26	1.42	0	3	2	3	4	3	4	4	4	1	4	3	3	3	3	3	4	5	3	3	2	4	4	4	2	4	3	3	3	2	4	3	4	2
169	1	25	1	0	3	2	1	5	2	4	4	3	2	3	2	2	2	2	3	4	4	3	3	4	4	4	4	3	3	2	4	5	5	4	5	4	5
170	1	26	2.33	0	2	2	1	5	5	5	5	5	1	4	2	1	1	1	5	5	5	4	3	4	4	4	4	4	4	3	4	3	4	3	5	4	3
171	1	28	1	0	3	2	1	4	3	4	5	5	2	4	3	3	2	2	4	5	5	2	1	3	4	4	4	3	5	4	3	3	4	4	4	4	3
173	1	26	0.58	0	3	2	1	4	1	4	3	3	3	3	4	2	2	2	3	4	4	4	3	2	2	2	3	2	3	4	2	2	3	2	1	4	4
174	1	30	7.42	0	4	2	3	3	5	5	5	5	2	5	5	1	1	1	5	5	5	3	1	1	3	3	4	1	3	1	3	2	1	2	2	4	1
176	1	29	4.17	0	4	3	3	5	1	5	5	4	2	4	5	1	1	1	5	5	5	3	3	3	3	2	2	1	2	4	2	4	4	4	4	4	1
178	1	20	1.58	0	1	3	1	4	5	4	3	1	3	1	2	1	1	1	5	5	5	3	5	5	4	4	2	5	5	5	5	5	2	5	5	5	4
179	0	32	8	1	4	3	4	5	5	5	5	5	1	5	1	3	1	1	5	5	5	1	2	1	5	5	5	4	4	4	4	4	4	3	4	5	4
180	0	46	21	1	4	2	4	5	5	5	5	4	5	4	5	1	1	1	1	2	5	4	4	2	2	4	4	4	5	5	4	5	5	5	5	5	5
181	1	24	0.33	0	3	1	1	4	3	5	4	5	3	5	4	2	3	2	5	4	5	2	3	2	4	4	4	2	4	4	3	3	3	4	3	3	2
182	1	27	3	0	3	2	2	4	5	4	3	4	3	4	2	3	3	4	4	4	4	3	2	4	2	2	2	3	5	2	4	4	3	4	4	4	4
184	1	24	1	0	3	2	1	5	5	5	5	5	3	5	3	3	3	3	5	5	5	3	3	3	5	5	5	3	5	3	5	3	4	4	3	4	4
185	0	32	3	1	3	2	3	3	1	1	1	1	3	1	1	1	1	1	3	3	3	5	5	5	1	1	1	5	5	5	5	5	5	5	5	5	5
186	1	26	2	0	3	2	2	4	4	5	5	5	1	5	3	1	1	1	5	3	5	1	1	2	5	5	3	2	5	4	5	5	5	5	5	3	3
188	1	37	4	0	3	3	4	2	1	2	1	1	3	1	1	1	1	1	4	1	4	2	3	3	4	4	4	5	5	4	5	5	4	4	5	4	3
189	1	22	1	0	2	1	1	5	5	5	5	4	1	3	2	3	3	3	5	5	5	1	1	1	4	3	4	3	5	3	3	5	5	3	5	5	5
190	0	24	4	0	2	1	1	4	2	4	5	4	1	3	4	4	4	4	4	4	4	3	3	4	3	4	4	3	3	3	3	3	3	3	3	4	3
191	1	29	3	0	3	5	1	5	1	5	5	4	1	5	5	3	1	3	5	5	5	5	3	1	5	5	5	3	3	3	3	3	4	4	4	4	3
192	1	26	0.42	0	3	2	2	5	2	5	5	5	4	5	3	3	3	3	5	5	5	3	3	1	3	3	3	4	5	3	4	4	3	5	4	4	3
194	0	28	2.33	0	3	2	2	4	3	4	4	5	2	4	4	2	4	2	4	3	4	2	2	2	4	4	4	2	4	1	2	2	2	2	4	2	2
195	1	25	1.5	0	3	2	1	2	3	3	5	3	1	3	1	2	2	2	4	5	5	3	3	3	3	3	3	2	4	4	5	4	3	3	2	3	3
196	1	29	1.17	0	3	2	2	4	5	4	5	4	4	5	4	1	1	1	3	5	4	4	1	4	4	2	3	4	2	5	5	5	5	2	4	4	5
197	0	40	17	1	4	3	4	5	5	4	5	5	2	5	1	1	1	1	4	4	4	1	1	1	5	5	5	4	5	5	5	5	5	5	5	5	5
198	1	26	3	0	3	2	2	5	4	4	5	5	3	3	4	3	2	2	4	5	5	2	2	2	4	4	4	3	3	4	3	4	4	3	4	4	4
199	1	28	3	1	3	3	1	5	1	5	5	5	5	5	5	3	2	2	5	5	5	4	5	2	5	5	5	3	4	2	3	2	3	4	4	4	3
200	1	33	7	1	4	2	3	4	3	5	5	4	4	4	2	4	3	4	4	4	3	4	2	2	5	4	5	3	5	4	4	4	4	4	2	2	4
201	1	25	0.42	0	3	2	2	4	5	4	5	3	1	4	2	2	1	1	5	4	5	4	2	2	3	3	3	2	3	3	4	2	4	4	1	1	3
202	1	42	15.67	1	3	3	4	5	5	5	5	5	5	4	4	2	2	2	2	5	5	1	1	1	1	4	5	4	4	4	4	5	4	5	4	4	5
203	1	30	3	0	4	2	2	5	1	5	5	3	1	3	1	1	1	1	5	5	5	3	3	1	3	5	5	5	5	5	5	5	5	5	5	5	5
204	1	32	8	0	3	2	3	5	5	5	5	4	2	5	5	4	3	4	5	5	5	2	3	2	5	5	5	5	5	5	5	5	5	5	5	5	5
205	1	36	1.75	0	4	2	4	5	5	5	5	5	1	5	2	3	1	1	2	4	4	4	1	1	1	3	3	4	5	4	5	5	4	4	5	5	5
206	1	38	11	1	4	2	4	4	3	5	5	5	1	5	3	1	1	1	4	5	5	3	3	3	4	4	4	4	5	3	4	4	3	5	4	4	4
207	1	26	0.42	0	3	1	1	5	5	5	5	5	2	5	4	2	2	1	4	5	5	2	1	2	4	4	4	2	4	3	4	4	3	2	3	4	4
208	1	25	2.58	0	3	3	2	4	4	5	5	4	4	4	4	2	2	2	5	5	5	2	1	1	4	4	4	5	5	5	4	5	5	5	5	4	5
209	0	30	3	1	3	2	2	4	4	5	3	4	1	4	3	3	3	3	4	4	5	3	2	1	3	4	4	4	5	3	3	4	3	4	3	4	3
210	1	27	2.5	0	3	1	1	5	1	5	5	4	3	4	2	3	3	4	5	5	5	4	4	4	4	4	4	3	3	2	4	4	4	5	4	5	4
211	0	29	3	0	3	2	3	5	3	5	5	5	3	5	3	4	3	4	5	5	5	3	2	2	5	5	5	5	5	5	5	5	5	5	5	5	5
213	1	35	3	0	3	2	2	5	1	5	5	5	1	5	2	3	3	3	5	5	5	3	3	3	3	3	3	4	5	5	5	5	5	5	5	5	5
215	1	25	0.42	0	3	1	1	4	2	4	4	4	2	4	2	3	3	3	4	4	4	3	2	2	3	4	4	1	4	2	3	4	2	4	2	4	2
216	1	27	2	0	3	1	1	5	5	5	4	4	5	5	5	2	2	2	5	5	5	1	1	1	4	4	4	1	2	4	2	2	4	4	2	2	2
217	1	34	10	0	1	2	2	5	1	5	5	5	1	5	1	4	2	2	5	5	5	4	4	4	2	4	4	3	4	2	4	4	4	4	4	4	4
218	1	25	0.08	0	3	2	2	3	4	2	1	1	3	1	2	3	3	3	1	3	3	2	4	4	1	1	1	5	5	5	5	5	5	5	5	5	5
219	1	26	2	0	3	2	2	4	3	5	4	4	1	2	1	2	2	2	5	5	5	3	2	2	3	4	3	2	5	2	3	4	3	4	3	4	3
220	1	31	7.17	0	2	2	2	4	5	4	4	4	3	4	3	2	2	2	4	4	5	3	2	3	4	4	4	5	5	5	5	4	5	4	5	5	5
221	1	25	1.75	0	3	1	2	4	3	5	5	3	1	4	3	3	2	2	5	4	5	2	2	2	3	4	4	3	4	4	4	4	4	4	3	4	4
222	1	23	1	0	2	3	1	5	3	5	5	5	1	4	3	3	3	3	4	5	5	2	2	1	5	5	5	4	4	4	4	5	3	5	5	5	5
223	1	33	7	0	3	2	2	4	3	5	5	4	1	5	5	2	2	2	5	5	5	1	1	1	4	4	4	4	3	4	4	3	4	4	4	2	4
224	0	27	2	0	2	1	1	5	1	5	5	5	1	5	1	5	3	3	5	5	5	1	1	1	4	4	4	3	4	3	3	4	3	4	4	4	4
225	0	27	2	0	3	3	1	5	4	5	5	3	1	4	3	3	3	3	4	4	5	3	1	3	4	4	5	3	4	2	5	5	3	4	4	3	4
226	0	27	1.42	0	3	2	2	5	3	5	5	5	2	4	3	2	2	2	5	5	5	4	3	3	3	4	4	3	4	3	4	4	4	4	4	4	4
227	0	27	2.42	0	3	2	2	5	1	5	4	4	3	4	2	2	2	2	5	5	5	4	4	3	4	4	4	3	3	3	3	3	3	3	3	3	3
228	1	27	1	0	3	2	1	4	2	4	4	4	2	4	1	3	2	3	4	4	5	2	2	2	4	4	4	5	5	4	4	5	4	5	5	5	4
229	0	25	1.5	0	3	2	1	5	5	4	5	4	1	4	1	3	2	3	5	4	5	4	3	2	4	3	4	3	3	2	2	3	2	4	3	3	3
230	1	27	3	1	4	1	3	5	3	5	5	5	4	5	4	2	2	2	4	4	4	2	2	2	4	4	4	4	4	4	4	4	4	3	4	4	4
231	1	36	2.42	0	4	2	4	4	3	4	5	5	3	5	4	2	2	2	4	5	4	1	1	1	2	4	4	4	4	4	4	4	5	5	4	4	4
232	1	26	1	0	3	2	2	5	5	5	5	5	4	5	5	3	1	1	4	4	5	2	1	1	4	4	4	4	4	5	5	5	5	5	4	4	5
233	1	31	5	0	3	2	3	4	5	4	5	4	1	5	5	2	1	1	5	5	5	2	2	1	4	4	5	4	5	4	5	5	4	4	4	5	4
234	1	26	2	0	3	2	3	5	2	4	5	4	4	4	2	1	1	1	3	5	4	2	2	2	4	4	5	3	5	5	5	4	3	4	3	4	4
235	0	28	4	1	2	1	2	5	4	5	5	5	2	5	5	3	2	2	5	5	5	3	1	2	4	4	4	4	4	4	4	4	4	4	4	4	4
236	0	25	0.17	0	3	1	1	5	2	4	5	5	1	3	3	3	3	3	4	4	4	2	3	3	3	4	4	3	5	3	4	3	5	3	3	4	4
237	1	27	2	0	3	2	1	4	4	4	5	3	2	4	2	2	1	1	4	5	4	4	1	3	4	4	4	3	5	3	4	4	3	4	5	4	4
238	0	27	4.75	1	2	1	2	5	2	5	5	5	3	4	4	3	3	4	5	5	5	4	3	3	5	5	4	4	5	4	3	4	4	4	4	4	3
239	1	34	10	1	4	5	3	5	2	5	5	4	1	5	2	2	2	2	5	5	5	2	4	2	5	5	5	4	4	3	4	4	3	3	3	3	3
240	0	27	1	0	3	2	3	4	1	5	5	5	1	4	1	3	1	3	4	4	4	5	4	4	3	3	3	3	4	3	3	3	3	4	4	4	3
241	1	37	14.17	0	2	2	2	5	3	5	5	4	1	5	2	4	4	5	5	5	5	1	1	1	5	5	5	5	5	5	5	5	5	5	5	5	5
242	1	27	0.5	0	3	2	2	4	2	5	4	4	3	4	3	3	1	2	4	5	5	3	2	1	3	3	4	3	4	2	4	3	3	4	4	4	3
243	1	27	3.42	0	3	2	3	5	2	5	5	5	1	5	3	2	1	2	5	5	5	3	1	1	5	4	4	3	4	4	4	4	3	3	2	4	4
244	1	29	4	0	4	2	3	4	4	5	3	5	2	3	2	2	3	3	4	5	5	3	2	4	4	4	4	4	5	4	3	3	4	4	4	5	4
245	1	27	7	0	2	2	1	5	5	5	5	5	2	4	3	2	1	2	4	5	5	4	1	2	4	4	4	5	5	4	4	4	4	5	3	4	5
246	1	24	0.5	0	3	1	1	5	2	5	4	5	2	4	2	3	4	4	5	5	5	3	2	3	4	4	4	3	4	4	4	4	4	3	3	4	4
247	1	26	0.42	0	3	1	1	5	1	5	5	5	3	3	3	3	3	3	5	5	5	2	1	1	5	5	5	3	5	4	4	4	4	4	3	3	4
249	1	27	2.17	0	3	2	1	5	5	5	5	5	1	5	1	5	1	5	5	5	5	5	1	1	5	5	5	5	5	1	5	5	5	5	5	5	5
250	1	27	2	0	3	2	2	5	4	4	5	4	1	4	1	3	3	2	5	5	5	3	1	2	4	4	4	4	5	5	5	5	5	4	4	5	5
251	1	25	7	0	1	3	2	1	5	3	3	1	1	3	3	5	5	5	5	5	5	3	1	1	3	3	3	5	4	5	3	3	3	5	5	5	3
253	1	23	1.67	0	3	1	1	3	3	4	4	4	3	4	3	2	2	3	3	4	4	5	3	4	4	4	4	3	4	3	4	3	3	3	3	4	3
254	1	30	4	1	4	2	2	5	5	5	5	4	5	4	5	1	1	2	5	5	5	1	1	1	4	4	4	4	5	5	5	4	5	5	5	5	5
255	1	36	6	1	3	2	2	5	1	5	5	5	1	5	1	5	4	5	5	5	4	5	4	4	5	4	5	5	5	2	5	5	5	5	5	5	5
256	1	27	2	0	3	1	2	5	3	5	5	5	1	5	4	4	3	3	5	5	5	3	2	3	4	3	2	4	3	5	3	4	4	3	3	4	4
257	1	27	3.42	0	2	2	2	5	2	4	5	5	1	5	1	4	3	3	5	5	5	3	3	3	3	3	3	5	5	5	5	5	5	3	5	5	5
258	1	27	0.58	0	2	1	1	4	4	5	3	4	3	4	3	3	3	3	4	5	4	3	4	3	4	3	3	4	4	2	5	4	4	4	4	4	4
259	1	27	2.67	1	3	1	2	5	4	5	5	4	2	4	4	3	1	2	5	5	5	4	3	4	4	4	4	4	5	4	4	4	4	4	4	4	4
260	1	27	2	0	3	2	1	2	2	4	3	3	2	3	2	2	2	2	3	3	3	2	2	2	4	4	3	2	3	4	3	3	4	4	4	4	4
261	1	32	6	1	3	2	1	5	1	5	4	3	1	5	3	3	3	3	5	3	5	5	2	2	2	2	2	4	4	2	4	4	3	3	3	3	3
262	1	24	0.42	0	3	2	1	5	4	5	5	5	1	5	3	4	3	3	5	5	5	4	2	2	4	4	4	4	5	4	5	4	4	5	5	5	5
263	1	25	0.75	1	3	2	1	4	4	5	4	4	2	5	2	2	4	4	5	5	5	4	2	2	4	4	4	2	4	2	4	4	3	5	4	5	4
264	0	28	4	0	4	2	2	5	4	4	4	4	2	4	4	2	2	2	2	2	4	2	2	2	4	4	4	4	5	5	5	5	5	5	4	5	5
265	0	25	0.5	0	3	1	1	4	3	5	5	4	2	4	5	4	2	4	5	5	5	2	2	2	5	4	4	4	4	4	3	3	4	3	3	3	4
266	1	27	2	0	3	2	2	4	2	5	5	4	2	4	4	3	3	3	4	5	4	3	2	3	3	3	3	4	4	4	4	4	4	4	4	4	4
267	1	42	0.67	1	4	2	1	5	4	5	5	5	5	5	4	4	1	3	5	5	5	4	1	1	5	5	5	5	5	2	5	5	5	5	5	5	5
268	0	29	0.5	1	4	2	3	5	5	5	5	5	5	5	1	4	3	4	4	5	5	1	1	1	5	5	5	5	5	5	5	5	5	5	5	5	5
269	1	46	20	1	4	2	3	4	4	5	5	5	4	5	5	3	3	3	5	5	5	3	2	2	3	5	5	5	5	5	5	5	5	5	5	5	5
270	0	26	0.08	0	3	2	2	4	3	4	4	4	3	2	2	2	1	2	4	4	4	5	4	4	5	5	5	4	5	2	5	3	2	3	4	2	4
271	1	36	9.83	1	4	2	3	5	3	5	5	5	1	5	2	3	3	3	5	5	5	2	1	1	4	4	4	4	4	4	4	4	4	4	4	4	4
272	1	35	8.83	0	1	2	2	4	3	4	4	3	4	5	4	3	1	3	4	4	5	3	3	3	3	3	3	3	4	3	3	2	3	2	3	3	4
273	1	27	1.25	0	3	2	1	5	1	5	4	4	2	3	1	2	2	2	5	5	5	2	2	3	5	5	5	3	5	5	5	5	5	5	5	5	5
274	0	30	3	1	4	2	2	5	5	5	5	5	5	5	4	2	1	1	5	5	5	1	1	1	3	4	4	5	5	5	5	5	5	5	5	5	5
275	1	25	0.25	0	3	2	2	4	2	4	5	4	2	4	3	3	3	4	4	4	4	2	2	2	4	4	4	3	4	5	5	5	5	5	5	5	5
276	1	26	0.25	0	3	2	1	5	3	5	5	5	1	5	4	1	1	2	5	5	5	2	2	1	4	5	5	2	5	3	4	5	4	5	4	4	5
277	1	26	1.5	1	3	2	2	4	2	5	4	5	1	3	4	3	1	2	4	4	5	3	2	1	5	5	4	4	5	5	5	5	5	4	4	5	5
278	1	24	0.25	0	3	1	1	5	1	5	5	5	1	5	5	2	1	1	5	5	5	4	1	2	4	5	3	4	4	1	5	5	4	4	4	4	4
279	0	27	1.17	0	3	2	2	4	5	4	4	4	3	2	5	2	2	2	4	5	5	2	2	2	4	4	5	3	4	4	3	3	4	2	2	2	3
280	1	27	2	0	3	2	2	3	5	5	4	4	1	3	3	2	1	2	5	5	5	3	2	2	4	4	4	1	4	3	3	2	1	3	1	4	4
281	1	28	4	0	3	2	3	5	3	5	5	4	4	5	4	2	2	2	5	5	5	2	1	4	4	4	4	5	5	5	4	5	5	5	5	5	5
282	0	26	2	0	3	2	1	4	1	5	4	4	2	4	2	3	3	3	4	4	4	4	4	4	4	4	4	3	4	2	3	3	3	4	3	3	3
283	1	28	4	0	3	2	2	5	1	5	5	5	1	5	2	2	4	4	5	5	5	2	2	2	4	4	4	4	4	4	4	4	4	4	4	4	4
284	1	29	1.17	0	3	2	2	1	4	5	2	5	1	5	1	2	1	2	4	5	5	3	1	2	4	4	4	4	5	5	4	4	4	3	4	4	4
287	1	27	2	0	3	3	2	4	4	5	3	4	2	4	2	1	1	1	4	5	5	1	1	4	4	4	3	4	4	5	4	4	5	4	4	5	4
288	0	24	1.25	0	3	2	2	4	4	4	5	4	3	4	4	2	2	2	3	3	4	1	1	1	1	2	3	3	4	4	3	4	4	4	3	4	4
289	0	28	4	0	3	2	2	5	3	5	5	1	3	5	3	5	5	5	5	5	5	1	1	1	5	5	5	3	5	3	5	5	5	5	5	5	5
290	0	31	8	1	4	2	4	5	2	5	4	4	2	3	3	2	2	2	4	5	4	1	4	2	4	4	5	4	4	4	3	4	4	4	3	3	3
291	1	24	0.42	0	3	1	1	4	2	5	4	4	2	3	2	4	4	3	5	5	5	2	4	2	5	4	4	4	4	2	4	4	4	4	4	4	5
292	1	29	3.17	0	4	2	3	5	1	5	5	5	1	5	3	3	3	4	4	5	5	2	2	2	4	4	4	2	2	4	2	3	2	2	2	2	2
293	0	27	3	1	3	3	3	5	4	4	5	5	2	5	2	4	2	3	3	3	3	3	3	1	3	3	3	4	4	5	4	4	4	3	2	3	4
294	1	24	0.5	0	3	2	2	4	5	5	4	4	1	4	3	2	2	2	5	5	5	1	1	1	3	5	5	2	4	4	4	4	4	4	2	4	4
295	0	25	2	0	3	2	2	4	5	4	5	4	1	4	2	3	1	1	5	4	4	5	3	5	3	3	3	4	4	4	4	4	4	4	4	4	4
296	0	26	2	0	3	2	2	4	2	5	4	5	1	5	3	3	3	3	4	3	4	4	4	4	4	3	3	4	4	2	4	4	4	4	4	4	4
297	1	27	0.416667	0	3	2	3	5	4	5	5	5	1	4	5	4	2	2	5	5	5	2	1	1	4	4	4	4	5	5	4	3	4	4	4	4	4
298	1	27	2	0	3	2	1	5	2	5	3	2	2	3	2	2	2	2	4	5	5	3	3	3	4	4	3	4	4	3	4	4	4	5	4	4	3
299	1	26	1.08333	1	3	3	2	5	2	5	4	5	1	5	2	3	3	5	5	5	5	5	4	1	3	4	3	3	4	3	4	4	4	3	4	4	3
301	0	29	5	1	2	5	2	4	5	5	5	4	2	4	3	4	4	4	5	5	5	1	1	1	5	5	5	5	5	5	5	5	5	5	5	5	5
302	1	26	2	0	3	1	1	5	3	5	5	4	1	5	4	4	3	3	5	5	5	5	3	1	5	4	4	3	3	3	3	4	4	4	4	4	4
303	1	27	1.41667	0	4	2	2	4	4	5	4	4	2	3	3	2	2	2	4	4	5	2	2	1	4	4	4	3	4	4	4	4	4	2	3	2	4
304	1	27	1.75	0	3	1	1	5	5	4	4	5	5	5	5	4	2	4	4	4	4	3	2	3	4	4	4	3	4	4	4	4	4	4	4	4	3
305	1	32	5.58333	1	4	2	3	5	2	5	5	4	2	5	4	3	4	4	5	5	5	4	3	4	5	5	5	4	4	3	4	4	4	4	4	4	4
306	1	27	1.58333	0	3	2	2	4	3	5	5	5	2	5	2	2	1	3	5	5	4	2	2	3	4	4	4	4	4	3	4	4	5	5	4	5	4
307	1	30	4	1	3	2	3	3	5	5	5	5	4	5	5	1	1	1	5	5	5	5	3	3	5	3	5	5	5	5	5	5	5	5	5	5	5
308	1	30	6	1	3	2	1	5	1	5	5	5	1	5	2	5	3	4	5	5	5	5	1	2	5	5	3	5	5	5	5	4	4	5	5	5	5
309	1	26	3	0	3	2	2	5	4	5	5	5	1	5	4	4	2	4	5	5	5	2	3	2	4	4	4	1	1	2	1	1	1	1	1	5	1
310	1	27	6.5	0	2	2	2	5	3	5	5	5	4	3	2	5	3	4	5	5	5	5	3	2	4	4	4	2	3	3	3	3	4	4	4	4	4
311	1	27	1	0	3	2	2	4	2	5	5	4	2	4	2	3	3	3	5	5	5	4	1	1	5	5	5	3	4	4	4	4	4	4	4	4	4
312	1	27	2.16667	0	4	2	2	4	3	4	4	4	3	4	3	3	2	2	5	5	5	3	1	2	3	3	3	3	4	4	4	3	2	4	3	3	3
313	0	27	3	1	3	2	2	3	2	3	2	3	3	2	2	1	1	1	4	4	4	4	3	3	4	3	2	3	4	5	3	4	5	4	4	4	4
314	0	27	1.66667	0	3	2	3	4	1	5	5	5	1	4	1	3	3	3	5	5	5	4	1	1	3	3	3	5	5	3	4	4	4	4	4	4	4
315	1	25	0.583333	0	3	2	2	4	1	4	4	3	4	3	2	2	4	2	4	4	4	4	4	4	4	4	2	2	4	4	4	4	4	1	5	1	5
316	1	27	5	0	2	2	2	5	1	5	5	3	2	5	2	2	2	3	5	5	5	3	3	4	4	4	4	3	3	2	3	3	3	4	5	3	3
317	0	27	2	1	3	1	1	1	4	1	1	1	5	1	5	3	1	3	3	1	1	3	3	2	3	3	3	4	4	5	4	5	5	5	3	5	4
318	1	27	4.16667	1	3	1	2	5	1	5	5	5	1	5	1	5	5	5	5	5	5	5	5	5	5	5	5	4	4	2	4	4	4	4	4	4	4
319	0	29	0.5	0	3	1	2	1	1	1	5	1	1	1	1	1	1	1	1	4	4	5	1	3	5	5	5	5	5	4	5	5	5	5	5	5	5
320	1	26	3	0	3	2	2	5	2	5	5	5	2	5	3	3	3	4	4	5	5	1	1	1	4	4	4	4	5	3	3	4	3	4	4	4	4
321	0	27	5	0	3	2	2	1	2	1	5	5	1	5	4	5	4	4	5	5	5	5	3	1	3	3	4	4	5	4	5	5	5	5	5	5	5
322	0	27	2.25	0	3	2	1	2	5	4	5	4	3	4	2	3	2	3	5	1	5	4	3	3	3	4	4	5	5	4	5	4	4	5	4	5	4
323	1	26	3	0	3	3	2	4	4	3	4	3	2	4	2	4	4	4	4	4	4	2	4	4	4	3	4	4	5	3	4	4	3	4	4	4	3
324	1	30	2	0	3	2	1	1	4	5	5	5	4	5	5	4	2	3	5	5	5	2	2	2	5	5	5	4	5	5	5	5	5	5	5	5	5
325	0	25	2	0	3	2	2	5	1	5	5	5	4	5	4	4	4	4	5	5	5	4	4	4	4	4	4	1	1	5	4	4	4	4	4	4	4
326	1	31	2	1	3	2	3	4	2	5	5	5	1	4	1	1	1	1	5	5	5	4	4	3	4	4	4	3	4	3	3	3	3	3	3	3	3
327	1	26	1.83333	1	3	2	1	5	5	5	5	5	1	5	4	3	2	4	5	5	5	4	2	2	4	4	5	2	4	3	4	3	4	4	3	4	4
328	1	27	2	0	4	2	2	5	1	5	5	5	1	5	1	4	4	4	5	5	5	4	4	4	4	4	4	3	3	3	3	3	3	3	3	3	3
329	1	28	1.42	1	3	2	1	5	2	5	2	3	1	4	3	3	1	2	4	2	5	3	4	2	4	3	4	2	3	3	3	4	3	4	4	4	4
330	0	26	0.83	1	3	2	1	4	2	3	4	4	2	3	5	2	2	2	4	5	5	3	3	4	2	2	2	3	4	2	3	3	3	4	3	3	4
331	0	30	3.5	1	3	2	2	4	1	5	3	5	3	3	5	1	1	3	4	5	5	3	3	3	3	3	3	4	4	4	5	5	5	5	4	4	4
332	1	26	1.25	1	3	2	2	3	4	4	3	5	1	5	2	1	1	1	5	4	4	1	2	3	4	3	4	3	4	4	4	5	4	5	4	3	4
※ The coding of negatively worded items have been reversed.

## Sheet: Variables
Variables	Explanation	Item
ID	ID
Gender	Gender	0 = Male, 1 = Female
Age	Age
Jobten	Job tenure
Marital	Marital Status	0 = Single, 1 = Married
Edu	Education	1 = SPM, 2 = Diploma, 3 = Bachelor's, 4 = Master's or higher
JobPos	Job Position	1 = Supporting staff, 2 = Administration / Associate / Executive Officer, 3 = Supervisor / Manager, 4 = Director, 5 = Others
JobInc	Job Income	1 = RM 1000 - RM 2500, 2 = RM 2501 - RM 4000, 3 = RM 4001 - RM 6500, 4 = RM 6501 and above
IR_1	Intrinsic Religiosity_1	I enjoy reading about my religion.
IR_2_R	Intrinsic Religiosity_2_Reverse	It doesn't much matter what I believe so long as I am good.
IR_3	Intrinsic Religiosity_3	It is important to me to spend time in private thought and prayer.
IR_4	Intrinsic Religiosity_4	I have often had a strong sense of God's presence.
IR_5	Intrinsic Religiosity_5	I try hard to live all my life according to my religious beliefs.
IR_6_R	Intrinsic Religiosity_6_Reverse	Although I am religious, I don't let it affect my daily life.
IR_7	Intrinsic Religiosity_7	My whole approach to life is based on my religion.
IR_8_R	Intrinsic Religiosity_8_Reverse	Although I believe in my religion, many other things are more important in life.
ER_1	Extrinsic Religiosity_1	I go to mosque because it helps me to make friends.
ER_2	Extrinsic Religiosity_2	I go to mosque mostly to spend time with my friends.
ER_3	Extrinsic Religiosity_3	I go to mosque mainly because I enjoy seeing people I know there.
ER_4	Extrinsic Religiosity_4	I pray mainly to gain relief and protection.
ER_5	Extrinsic Religiosity_5	What religion offers me most is comfort in times of trouble and sorrow.
ER_6	Extrinsic Religiosity_6	Prayer is for peace and happiness.
SA_1	Surface Acting_1	Resist expressing my true values and beliefs.
SA_2	Surface Acting_2	Pretend to have values and beliefs that I don't really care.
SA_3	Surface Acting_3	Hide my true values and beliefs about a situation.
DA_1	Deep Acting_1	Make an effort to actually feel the values and beliefs that I need to display to others.
DA_2	Deep Acting_2	Try to actually experience the values and beliefs that I must show.
DA_3	Deep Acting_3	Really try to feel the values and beliefs I have to show as part of my job.
MW_1	Meaningful Work_1	I have found a meaningful career.
MW_2	Meaningful Work_2	I view my work as contributing to my personal growth.
MW_3_R	Meaningful Work_3_Reverse	My work really makes no difference to the world.
MW_4	Meaningful Work_4	I understand how my work contribute to my life's meaning.
MW_5	Meaningful Work_5	I have a good sense of makes what my job meaningful.
MW_6	Meaningful Work_6	I know my work makes a positive difference in the world.
MW_7	Meaningful Work_7	I have discovered work that has a satisfying purpose.
MW_8	Meaningful Work_8	My works help me make sense of the world around me.
MW_9	Meaningful Work_9	My works help me make sense of the world around me.
MW_10	Meaningful Work_10	The work I do serves a greater purpose.
